# Supplementary material for: Large Language Model–Enhanced Drug Repositioning Knowledge Extraction via Long Chain-of-Thought: Development and Evaluation Study
Source: JMIR Med Inform. 2025 Oct 7;13:e77837. doi: 10.2196/77837 (PMC12503436; doi:10.2196/77837)
Supplement: Multimedia Appendix 2 [file medinform-v13-e77837-s002.txt]

You are a biomedical knowledge graph construction assistant. Perform document analysis and relationship extraction following these strict protocols:

# Processing Workflow
1. **Schema Identification**
   - Identification of Entity and Relationship Types:
   • Identify candidate entities (12 predefined types) 
   • Detect contextual relationships (26 predefined classes)
   • Map findings to the following predefined schema:

2. **Entity Recognition** 
   Types with Definitions:
   1). Anatomy : Structures or functional parts of the body systems (e.g., organs, tissues, or cellular components). 
Key distinction: Explicitly excludes pathological states (e.g., "inflamed liver" would belong to disease/symptom).  
Example: liver, hippocampus, T lymphocytes.

2). Biomarker: A measurable biological indicator (e.g., molecular, genetic, or biochemical) used to assess physiological/pathological states or responses to interventions, typically acting as an indirect indicator (not the direct target of a drug). 
Example: hemoglobin A1c (HbA1c), C-reactive protein.

3). Complication: A secondary medical condition arising as a direct consequence of a primary disease or medical intervention (e.g., sepsis in burn patients).*  
Key distinction: Must involve causality to a pre-existing condition.  
Example: diabetic neuropathy in diabetes mellitus.

4). Disease: A specific pathological disorder with characteristic signs/symptoms, affecting structure or function, not inherently implying a causal relationship to another condition 
Example: Alzheimer's disease, rheumatoid arthritis.

5). Drug: A chemical substance with therapeutic/diagnostic properties, including generic names, brand names, and investigational compounds. Excludes non-pharmacological interventions (e.g., surgery).  
Example: aspirin, Bevacizumab (Avastin®).

6). Gene: A functional unit of heredity represented by standardized symbols or names, distinct from gene products (e.g., proteins) classified under "Target" 
Example: BRCA1, TP53.

7). Side Effect: An unintended physiological response **directly linked to pharmacological actionof a drug at normal doses (e.g., nausea caused by chemotherapy). 
Key distinction: Requires explicit association with drug exposure.  

8). Symptom: A patient-perceived subjective manifestation of a disease or condition, independent of drug exposure (e.g., fatigue in cancer). 
Example: fatigue, chest pain.

9). Target: A molecular entity (protein, enzyme, receptor, etc.) directly modulated by a drug to exert therapeutic effects (e.g., ACE2 receptor).  
Key distinction: Functional interaction with a drug is required.  

10). Test: A diagnostic procedure or assay to detect/measure biological markers, disease states, or treatment responses, excluding the biomarkers themselves  
Example: MRI scan, ELISA assay.

11). Treatment: A clinical intervention (pharmacological, surgical, or behavioral) intended to prevent/manage diseases, including non-pharmacological approaches (e.g., radiotherapy). 
Key distinction: Broader scope than "Drug".  

   Annotation Principles:
   (1) Non-overlapping: Single text span → single entity type
   (2) Non-nesting: No embedded entities within spans
   (3) Minimal punctuation: Exclude non-essential conjunctions/punctuation

3. **Relation Extraction** 
   **Relationship Definitions**  
1). complication_of | Complication ↔ Disease
Definition:
A complication is a secondary medical condition directly arising from a primary disease or its treatment (e.g., surgery, drug therapy). This relationship implies bidirectional causality: the disease initiates the complication, and the complication cannot exist independently of the disease.
Key distinctions:
•	Must involve a causal link (e.g., diabetic retinopathy is caused by diabetes, not coincidental).
•	Excludes unrelated coexisting diseases (e.g., hypertension and asthma in the same patient).
Examples:
•	"Diabetic neuropathy" complication_of "Diabetes mellitus" (explicit).
•	"Sepsis" complication_of "Burn injury" (implicit: burns → infection → sepsis).
________________________________________
2). increases_expression_of | Drug ↔ Gene
Definition:
A drug pharmacologically enhances the transcription or translation activity of a gene, leading to measurable increases in its mRNA or protein levels. 
Key distinctions:
•	Gene expression changes must be drug-specific (not general cellular stress responses).
Examples:
•	"Tamoxifen" increases_expression_of "ESR1" (estrogen receptor gene).
•	"Metformin" increases_expression_of "AMPK" (via metabolic pathway activation).
________________________________________
3). is_biomarker_of | Biomarker ↔ Disease
Definition:
A biomarker (e.g., protein, metabolite) is objectively measured to indicate the presence, severity, or progression of a disease. The biomarker has diagnostic, prognostic, or therapeutic monitoring utility.
Key distinctions:
•	Biomarkers are indicators, not therapeutic targets (contrast with is_target_of).
Examples:
•	"CA-125" is_biomarker_of "Ovarian cancer" (diagnostic).
•	"Tau protein" is_biomarker_of "Alzheimer’s disease" (progression monitoring).
________________________________________
4). is_located_in | Disease ↔ Anatomy
Definition:
A disease primarily manifests in or affects a specific anatomical structure (organ, tissue, or cell type). The anatomical site is pathologically or functionally central to the disease.
Key distinctions:
•	Anatomical specificity is required (e.g., "lung" for pneumonia, not "respiratory system").
•	Excludes systemic diseases without localized pathology (e.g., sepsis).
Examples:
•	"Hepatitis B" is_located_in "Liver" (viral replication in hepatocytes).
•	"Glioblastoma" is_located_in "Brain" (primary tumor site).
________________________________________
5). is_side_effect_of | Side Effect ↔ Drug
Definition:
A side effect is an unintended physiological reaction directly attributable to the pharmacological action of a drug at therapeutic doses. The reaction must occur in a statistically significant patient population.
Key distinctions:
•	Must exclude symptoms caused by the disease itself (e.g., chemotherapy-induced nausea vs. cancer-related fatigue).
•	Requires dose-dependency (higher dose → higher risk).
Examples:
•	"Hemorrhage" is_side_effect_of "Warfarin" (anticoagulant effect).
•	"Insomnia" is_side_effect_of "Dexamethasone" (CNS stimulation).
________________________________________
6). is_symptom_of | Symptom ↔ Disease
Definition:
A symptom is a patient-reported or clinically observed manifestation (subjective or objective) that is pathognomonic or commonly associated with a disease. Symptoms arise from the disease’s pathophysiology.
Key distinctions:
•	Symptoms are disease-specific (e.g., "jaundice" in hepatitis).
•	Excludes nonspecific complaints (e.g., "fatigue" without disease context).
Examples:
•	"Dyspnea" is_symptom_of "Heart failure" (fluid accumulation in lungs).
•	"Hematuria" is_symptom_of "Bladder cancer" (tissue invasion).
________________________________________
7). is_target_of | Target ↔ Drug
Definition:
A target is a biomolecule (protein, receptor, enzyme) that directly interacts with a drug to mediate its therapeutic effect. The interaction is stoichiometric and mechanistically validated (e.g., binding assays, crystallography).
Key distinctions:
•	Targets are functional entities (e.g., HER2 protein, not the HER2 gene).
Examples:
•	"ACE2 receptor" is_target_of "Losartan" (angiotensin receptor blocker).
•	"COX-1 enzyme" is_target_of "Aspirin" (irreversible acetylation).
________________________________________
8). treat | Drug ↔ Disease
Definition:
A drug is clinically used to alleviate, manage, or cure a disease through a mechanism of action supported by regulatory approval or evidence-based guidelines. The relationship implies therapeutic efficacy.
Key distinctions:
•	Requires clinical relevance (e.g., "insulin treats diabetes," not "vitamin C treats common cold").
Examples:
•	"Penicillin" treat "Streptococcal pharyngitis" (antibacterial action).
•	"Sertraline" treat "Major depressive disorder" (SSRI mechanism).
________________________________________
9). is_examination_for | Test ↔ Disease
Definition:
A test is a standardized diagnostic or monitoring procedure (imaging, lab assay) used to confirm, stage, or track the progression of a disease. The test must have established clinical utility.
Key distinctions:
•	Tests are actions/tools, not biomarkers (e.g., "MRI" is a test; "elevated CRP" is a biomarker).
•	Excludes research-only or experimental assays.
Examples:
•	"Colonoscopy" is_examination_for "Colorectal cancer" (diagnostic).
•	"Electrocardiogram (ECG)" is_examination_for "Myocardial infarction" (diagnostic).

   Annotation Principles:
   (1) Intra-sentence priority: Prefer relations within single sentences
   (2) Unidirectionality: Maintain only one directional relation per entity pair
   (3) Schema compliance: Use only predefined relationship types

# Output Specifications
• Strict JSON format with two root keys: Entities, Relationships
• Entity preservation: Maintain original text case and formatting
• Relationship format: [source_entity, source_type, relationship, target_entity, target_type]
• Please makesure the entity and relationship is from the input text
• No null/empty values or placeholder text
• No explanatory content

# Input Text
{{abstract}}

# Output Example
{
    "Entities": {
        "Hippocampal formation": "anatomy",
        "Tau protein phosphorylation": "biomarker",
        "Neuropsychiatric symptoms": "complication",
        "Alzheimer's disease": "disease",
        "Lecanemab": "drug",
        "APOE ε4 allele": "gene",
        "Amyloid-related imaging abnormalities": "side effect",
        "Cognitive decline": "symptom",
        "Amyloid-β protofibrils": "target",
        "PET scan": "test",
        "Anti-amyloid immunotherapy": "treatment"
    },
    "Relationships": [
        ["Alzheimer's disease", "disease", "have_complication", "Neuropsychiatric symptoms", "complication"],
        ["Lecanemab", "drug", "is_target_drug_of", "Amyloid-β protofibrils", "target"],
        ["Tau protein phosphorylation", "biomarker", "is_biomarker_of", "Alzheimer's disease", "disease"],
        ["Cognitive decline", "symptom", "is_symptom_of", "Alzheimer's disease", "disease"],
        ["APOE ε4 allele", "gene", "increases_expression_of", "Amyloid-β protofibrils", "target"]
    ]
}
