# Supplementary material for: Large Language Model–Enhanced Drug Repositioning Knowledge Extraction via Long Chain-of-Thought: Development and Evaluation Study
Source: JMIR Med Inform. 2025 Oct 7;13:e77837. doi: 10.2196/77837 (PMC12503436; doi:10.2196/77837)
Supplement: Multimedia Appendix 3 [file medinform-v13-e77837-s003.xlsx]

## Sheet: Entity
Entity Name	Definition	Example	Key distinction
Anatomy	Structures or functional parts of the body systems (e.g., organs, tissues, or cellular components).	liver, hippocampus, T lymphocytes	Explicitly excludes pathological states (e.g., "inflamed liver" would belong to disease/symptom)
Biomarker	A measurable biological indicator (e.g., molecular, genetic, or biochemical) used to assess physiological/pathological states or responses to interventions, typically acting as an indirect indicator (not the direct target of a drug).	hemoglobin A1c (HbA1c), C-reactive protein
Complication	A secondary medical condition arising as a direct consequence of a primary disease or medical intervention (e.g., sepsis in burn patients)	diabetic neuropathy in diabetes mellitus	Must involve causality to a pre-existing condition.
Disease	A specific pathological disorder with characteristic signs/symptoms, affecting structure or function, not inherently implying a causal relationship to another condition	Alzheimer's disease, rheumatoid arthritis
Drug	A chemical substance with therapeutic/diagnostic properties, including generic names, brand names, and investigational compounds. Excludes non-pharmacological interventions (e.g., surgery)	aspirin, Bevacizumab (Avastin®)
Gene	A functional unit of heredity represented by standardized symbols or names, distinct from gene products (e.g., proteins) classified under "Target"	BRCA1, TP53
Side Effect	An unintended physiological response **directly linked to pharmacological actionof a drug at normal doses (e.g., nausea caused by chemotherapy).		Requires explicit association with drug exposure.
Symptom	A patient-perceived subjective manifestation of a disease or condition, independent of drug exposure (e.g., fatigue in cancer).	fatigue, chest pain
Target	A molecular entity (protein, enzyme, receptor, etc.) directly modulated by a drug to exert therapeutic effects (e.g., ACE2 receptor).		Functional interaction with a drug is required
Test	A diagnostic procedure or assay to detect/measure biological markers, disease states, or treatment responses, excluding the biomarkers themselves	MRI scan, ELISA assay
Treatment	A clinical intervention (pharmacological, surgical, or behavioral) intended to prevent/manage diseases, including non-pharmacological approaches (e.g., radiotherapy).		Broader scope than "Drug"

## Sheet: Relationship
Relationship	Domain	Range	Definition
complication_of	Complication	Disease	A complication is a secondary medical condition directly arising from a primary disease or its treatment (e.g., surgery, drug therapy). This relationship implies bidirectional causality: the disease initiates the complication, and the complication cannot exist independently of the disease.
increases_expression_of	Drug	Gene	A drug pharmacologically enhances the transcription or translation activity of a gene, leading to measurable increases in its mRNA or protein levels.
is_biomarker_of	Biomarker	Disease	A biomarker (e.g., protein, metabolite) is objectively measured to indicate the presence, severity, or progression of a disease. The biomarker has diagnostic, prognostic, or therapeutic monitoring utility.
is_located_in	Disease	Anatomy	A disease primarily manifests in or affects a specific anatomical structure (organ, tissue, or cell type). The anatomical site is pathologically or functionally central to the disease.
is_side_effect_of	Side Effect	Drug	A side effect is an unintended physiological reaction directly attributable to the pharmacological action of a drug at therapeutic doses. The reaction must occur in a statistically significant patient population.
is_symptom_of	Symptom	Disease	A symptom is a patient-reported or clinically observed manifestation (subjective or objective) that is pathognomonic or commonly associated with a disease. Symptoms arise from the disease’s pathophysiology
is_target_of	Target	Drug	A target is a biomolecule (protein, receptor, enzyme) that directly interacts with a drug to mediate its therapeutic effect. The interaction is stoichiometric and mechanistically validated (e.g., binding assays, crystallography).
treat	Drug	Disease	A drug is clinically used to alleviate, manage, or cure a disease through a mechanism of action supported by regulatory approval or evidence-based guidelines. The relationship implies therapeutic efficacy.
is_examination_for	Test	Disease	A test is a standardized diagnostic or monitoring procedure (imaging, lab assay) used to confirm, stage, or track the progression of a disease. The test must have established clinical utility.
has_complication	Disease	Complication	A disease may cause one or more complications. The complication must directly depend on the pathological process or treatment of the primary disease, with temporal causality (disease precedes complication).
is_upregulated_by_drug	Gene	Drug	A gene's expression (mRNA or protein) is significantly upregulated by a drug via pharmacological mechanisms (e.g., transcriptional activation, epigenetic modulation). Requires experimental validation (e.g., qPCR, Western blot).
has_biomarker	Disease	Biomarker	A disease can be objectively detected or monitored by a specific biomarker. The biomarker must be clinically validated to indicate disease presence, subtype, activity, or prognosis (e.g., CRP for inflammation, PSA for prostate cancer).
is_site_of_disease	Anatomy	Disease	An anatomical structure is the primary site of pathological changes or functional impairment in a disease (e.g., hippocampus in Alzheimer’s, pancreatic β-cells in type 1 diabetes). Requires histopathological or imaging evidence.
has_side_effect	Drug	Side Effect	A drug may induce unintended physiological reactions at therapeutic doses with statistically significant incidence. Side effects must directly arise from its pharmacological mechanism (e.g., opioid-induced respiratory depression via μ-receptor agonism), excluding idiosyncratic reactions or overdoses.
has_symptom	Disease	Symptom	A disease manifests through patient-reported or clinically observable symptoms caused by its pathophysiology (e.g., angina in coronary artery disease, polyuria in diabetes). Symptoms must meet diagnostic criteria (e.g., ACR classification for rheumatoid arthritis).
targets	Drug	Target	A drug interacts stoichiometrically with a biomolecule (e.g., receptor, enzyme) to exert therapeutic effects. The target must be mechanistically validated (e.g., knockout studies, structural biology) and causally linked to the drug’s indication (e.g., HER2 for trastuzumab).
is_treated_by	Disease	Drug	A disease is alleviated, managed, or cured by a drug with evidence-based medical validation (e.g., FDA approval, clinical guidelines). Excludes off-label use.
has_diagnostic_test	Disease	Test	A disease is diagnosed, staged, or monitored using standardized tests (e.g., imaging, molecular assays) with validated sensitivity/specificity (e.g., HbA1c ≥6.5% for diabetes). Requires inclusion in clinical guidelines.
