# Supplementary material for: Large Language Model–Enhanced Drug Repositioning Knowledge Extraction via Long Chain-of-Thought: Development and Evaluation Study
Source: JMIR Med Inform. 2025 Oct 7;13:e77837. doi: 10.2196/77837 (PMC12503436; doi:10.2196/77837)
Supplement: Multimedia Appendix 5 [file medinform-v13-e77837-s005.xlsx]

## Sheet: Sheet1
Entity Weight	Relation Weight	Entities F-Score	Relationships F-Score
0.1	0.9	0.583	0.317
0.2	0.8	0.563	0.308
0.3	0.7	0.592	0.318
0.4	0.6	0.583	0.3
0.5	0.5	0.608	0.393
0.6	0.4	0.6	0.333
0.7	0.3	0.571	0.327
0.8	0.2	0.571	0.327
0.9	0.1	0.577	0.315
Entity + Realtion Weight	Rare Relation Weight	Entities F-Score	Relationships F-Score
0.1	0.9	0.575	0.329
0.2	0.8	0.58	0.336
0.3	0.7	0.578	0.345
0.4	0.6	0.583	0.341
0.5	0.5	0.583	0.354
0.6	0.4	0.587	0.36
0.7	0.3	0.585	0.36
0.8	0.2	0.588	0.367
0.9	0.1	0.608	0.386
1	0	0.583	0.362
Tag W	Length W	Entities F1	Relations F1
0.1	0.9	0.605	0.357
0.2	0.8	0.583	0.339
0.3	0.7	0.581	0.338
0.4	0.6	0.582	0.341
0.5	0.5	0.562	0.318
0.6	0.4	0.554	0.32
0.7	0.3	0.583	0.316
0.8	0.2	0.576	0.323
0.9	0.1	0.58	0.326
Accuracy W	Format W	Entities F1	Relations F1
0.9	0.1	0.586	0.322
0.8	0.2	0.582	0.352
0.7	0.3	0.587	0.323
0.6	0.4	0.569	0.313
0.5	0.5	0.607	0.341
0.4	0.6	0.573	0.306
0.3	0.7	0.591	0.333
0.2	0.8	0.572	0.3
0.1	0.9	0.553	0.299
