# Supplementary material for: Large Language Model–Enhanced Drug Repositioning Knowledge Extraction via Long Chain-of-Thought: Development and Evaluation Study
Source: JMIR Med Inform. 2025 Oct 7;13:e77837. doi: 10.2196/77837 (PMC12503436; doi:10.2196/77837)
Supplement: Multimedia Appendix 6 [file medinform-v13-e77837-s006.txt]

"reasoner": 
"Alright, I'm approaching this task as a biomedical knowledge graph construction assistant. The user has provided detailed protocols for document analysis and relationship extraction, so I need to carefully follow each step. 

First, I'll analyze the input text about cetuximab treatment in colorectal cancer patients. The text discusses infusion reactions (IRs) associated with cetuximab, their incidence rates, clinical impacts like treatment disruptions, and economic costs. 

For entity recognition, I'm scanning for the 12 predefined types:
 \"cetuximab\" clearly fits the Drug definition as a therapeutic agent
 \"colorectal cancer (CRC)\" is a specific pathological disorder → Disease
 \"infusion reactions (IRs)\" represent unintended physiological responses to drug exposure → Side Effect
 \"hypersensitivity and allergic reactions\" are specific manifestations → Symptom
 \"emergency room (ER)\" and \"hospitalization\" refer to medical interventions → Treatment
 \"outpatient treatment\" also qualifies as Treatment
 \"medical intervention\" is too vague - not entity material\

Now for relationship extraction:
1. \"cetuximab\" causes \"infusion reactions\" → is_side_effect_of
2. \"infusion reactions\" manifest as \"hypersensitivity and allergic reactions\" → is_symptom_of
3. \"cetuximab\" is used for \"colorectal cancer\" → treat
4. \"ER visit\" and \"hospitalization\" are interventions for IRs → is_examination_for? Wait no, these are treatments not diagnostic tests. The \"is_examination_for\" relation specifically requires diagnostic procedures. Since outpatient/ER/hospitalization represent management approaches, they fall under Treatment but don't form relationships here per the schema.

I notice \"discontinued cetuximab treatment\" implies a clinical impact but doesn't form a new entity relationship. The cost figures are economic outcomes, not biomedical entities. 

Finally, I'm structuring the output in strict JSON format with two root keys (Entities and Relationships), ensuring:
 Original text casing preserved (\"cetuximab\", not \"Cetuximab\")
 Relationships follow [source, type, relation, target, type] format
 No explanatory content in output
All extracted items directly from text"}
