# Supplementary material for: Large Language Model–Enhanced Drug Repositioning Knowledge Extraction via Long Chain-of-Thought: Development and Evaluation Study
Source: JMIR Med Inform. 2025 Oct 7;13:e77837. doi: 10.2196/77837 (PMC12503436; doi:10.2196/77837)
Supplement: Multimedia Appendix 7 [file medinform-v13-e77837-s007.xlsx]

## Sheet: Sheet1
	Time of Training Iteration	Entity Precision	Entity Recall	Entity F1	Relation Precision	Relation Recall	Relation F1
	100	76.9	71.6	74.1554	65.4	63.6	64.4874
	200	75.8	72.8	74.2697	64.5	64.4	64.45
	300	78.6	74.2	76.3366	64.5	64	64.249
	400	78.5	74.3	76.3423	67.4	63.9	65.6034
	500	81.3	74.1	77.5332	69.3	62.9	65.9451
	600	81	73.4	77.013	69.7	63.7	66.5651
	700	81.1	74.5	77.66	64.9	63.5	64.1924
	800	82.5	73.6	77.7963	72	61	66.0451
	900	78	75.5	76.7296	64.7	67.4	66.0224
	1000	81.3	73.4	77.1483	70.3	67.1	68.6627
	1100	80.4	75.9	78.0852	71.2	66	68.5015
	1200	81	76.1	78.4736	71.8	65.7	68.6147
	1300	82.7	75.8	79.0998	72.43	65.9	69.0109
	1400	84.3	76	79.9351	72.6	65.1	68.6458
	1500	82.8	72.9	77.5353	70.2	68.5	69.3396
	1600	83	73.8	78.1301	72.5	60.2	65.78
	1700	83.4	79.6	81.4557	67	64.9	65.9333
	1800	84.3	76.4	80.1558	66.4	61.2	63.694
	1900	78.1	77.9	77.9999	63	64.1	63.5452
	2000	82.9	73.3	77.805	66	64.8	65.3945
	2100	79.9	77.5	78.6817	65.8	63.3	64.5258
	2200	79.2	77.9	78.5446	64.8	68	66.3614
	2300	81.5	76.4	78.8676	65.7	66.7	66.1962
	2400	79.5	76.1	77.7629	68.2	67.7	67.9491
	2500	82.9	74.4	78.4203	68.7	61.8	65.0676
	2600	82.2	75.3	78.5989	66.5	57.7	61.7882
	2700	82.6	75	78.6168	70.8	62.2	66.222
	2800	82.8	73.1	77.6482	70.9	61.1	65.6362
	2900	82.3	72.9	77.3153	69.9	63.8	66.7108
	3000	83	73.2	77.7926	66.6	66	66.2986
