# Supplementary material for: Large Language Model–Enhanced Drug Repositioning Knowledge Extraction via Long Chain-of-Thought: Development and Evaluation Study
Source: JMIR Med Inform. 2025 Oct 7;13:e77837. doi: 10.2196/77837 (PMC12503436; doi:10.2196/77837)
Supplement: Multimedia Appendix 8 [file medinform-v13-e77837-s008.xlsx]

## Sheet: Sheet1
True \ Pred	disease	drug	anatomy	test	biomarker	complication	target	treatment	symptom	gene	side effect
disease	157	0	0	0	0	0	0	0	0	0	0
drug	0	132	0	0	0	0	0	0	0	0	0
anatomy	0	0	101	0	0	0	0	0	0	0	0
test	0	0	0	74	0	0	0	0	0	0	0
biomarker	0	0	0	0	80	0	2	0	0	1	0
complication	0	0	0	0	0	61	0	0	0	0	0
target	0	0	0	0	0	0	45	0	0	0	0
treatment	0	0	0	0	0	0	0	42	0	0	0
symptom	0	0	0	0	0	0	0	0	38	0	0
gene	0	0	0	0	0	0	2	0	0	33	0
side effect	0	0	0	0	0	1	0	0	0	0	34
